# Supplementary material for: Inhibition of interleukin-1β reduces myelofibrosis and osteosclerosis in mice with JAK2-V617F driven myeloproliferative neoplasm
Source: Nat Commun. 2022 Sep 13;13:5346. doi: 10.1038/s41467-022-32927-4 (PMC9470591; doi:10.1038/s41467-022-32927-4)
Supplement: Supplementary file 4 — Supplementary Data 1 [file 41467_2022_32927_MOESM4_ESM.xlsx]

## Sheet: Sheet1
Patient UPN	Diagnosis	JAK2-V617F VAF (%) in granulocytes	Transition	Additional gene mutations (only if likely pathogenic )
P012	ET	32		None
P015	ET	57		None
P017	PMF	53	AML	TP53 Arg273Cys 71%
P018	ET	48		DNMT3A Arg882Cys 13%
P019	PV	49	AML	TET2 Ser708X 49%; TP53 His179Gln 13%
P022	PV	60		None
P023	PV	25		None
P024	PV	80
P026	PV	64	AML	None
P033	PV	92		IDH1 Arg132His 16%; NFE2 Pro79fs* 29%
P034	ET	48		None
P035	PV	87	myelofibrosis	TP53 Cys277Tyr 5%
P036	PV	98		DNMT3A Trp581Arg 39%
P038	PV	99		None
P046	PV	100		None
P048	PMF	95		ASXL1 Glu883X 34%
P050	ET	84	myelofibrosis	None
P052	PV	83		None
P053	PV	50		None
P054	ET	7		None
P061	PV	90		None
P069	PV	68		None
P070	PV	99		None
P079	PV	55		TP53 Ile162Asn 15%
P082	PV	63		ASXL1 Tyr974X 20%
P085	ET	28		None
P088	PV	93		JAK2 Gly281Asp 98%
P089	ET	9		None
P093	PV	98		None
P099	PV	36		TET2 Tyr1351X 12%
P101	ET	24		DNMT3A Arg882Cys 38%; TET2 Phe1285del
P103	PV	95		None
P104	PV	15		None
P110	PV	80	AML	None
P111	ET	92	PV	TET2 Gln749fs* 43%; TET2 Thr1183fs* 23%
P112	PV	97		None
P113	ET	41		None
P114	ET	97		MPL Tyr591His 7%
P116	PV	88	myelofibrosis	None
P119	ET	25		None
P120	PMF	20		None
P125	ET	11		CUX1 Arg588Gln 26%
P125	ET	7		CUX1 Arg588Gln 26%
P126	PV	95		NFE2 Glu216fs 33%
P127	PV	100	myelofibrosis	None
P132	ET	21		TET2 Gly613Arg 6%
P136	PV	40		None
P144	PV	94		None
P145	PV	23		None
P148	PV	88		NRAS Gly12Ser 33%
P150	PV	65		None
P152	PV	24		None
P153	ET	42		None
P156	PV	95		None
P157	ET	23		None
P162	ET	14		None
P170	ET	29		None
P171	ET	7		KRAS Gly12Ser 3%
P178	PMF	96		ASXL1 Gln1201fs* 37%
P180	PMF	42		SRSF2 Pro95His 30%; TP53 Arg248Trp 31%
P181	ET	20		DNMT3A Gln816X 12%
P182	ET	22		None
P183	PMF	49		TET2 Arg1425X 47%
P184	ET	52		CBL Arg343X 11%; TET2 Ile1177Asn 20%
P187	PMF	41		None
P191	PMF	100		NF1 Ala330Pro 5%; RUNX1 Arg162Lys 13%; SUZ12 Lys246fs* 25%; TET2 Leu1231Pro 22%; TET2 Asn1805fs* 5%
P193	ET	12		ASNS Gln486X 13%
P199	ET	24		DNMT3A Arg882Cys 43%
P203	PMF	77		None
P204	ET	54		TET2 Trp954* 83%
P207	PV	7		None
P209	PV	99	myelofibrosis	CBL Cys404Tyr 83%; TET2 Arg544X 50%
P212	PMF	43		None
P213	ET	10		None
P220	PMF	37		ASXL1 Gly646Trpfs* 30%
P225	PV	82		None
P238	ET	37		None
P241	ET	41		None
P243	ET	42		None
P253	PMF	51		CBL Lys382Arg 34%; SF3B1 Lys666Arg 19%
P257	ET	22		None
P259	ET	22		TET2 Asn1558fs* 11%
P266	ET	33		None
P268	ET	13		None
P270	ET	21		None
P273	ET	98	myelofibrosis	TET2 Ile1175fs* 40%
P284	PV	34		GATA2 Ala68Val 14%
P288	ET	31		None
P290	PMF	40		ASXL1 Arg417X 52%; EZH2 Arg249Gln 86%
P298	PV	25		ASXL1 Tyr591X 47%
P300	PMF	40		None
P303	PV	51		None
P310	PMF	82		None
P311	ET	31		TET2 Val1417Phe 19%
P312	PV	83		EZH2 Glu681fs* 35%; TET2 Gln810X 41%
P315	PV	68		KRAS Asp33Glu 9%; TET2 Gln916X 34%; TET2 Leu1322Gln 23%
P316	PMF	25		None
P322	PMF	45		None
P324	ET	6		TET2 Cys1135Tyr 22%
P326	PV	70		None
P329	PV	91		MYBL2 Gly211Ser 57%
P338	ET	37		None
P339	ET	3		ASXL1 Gly643fs* 29%; SH2B3 His52Gln 8%
P342	PV	51		None
P347	PMF	48		SUZ12 Arg286* 31%
P349	ET	2		ASXL1 Gly645fs* 27%; EZH2 Cys554Arg 43%; TET2 Cys1292Trp 49%
P350	PMF	47		ASXL1 Arg965X 53%
P354	PV	66		None
P355	PV	32		None
P357	PV	43		None
P360	PMF	22		CRIM1 Asn406Ser 39%; HIF3A Asp558Asn 65%
P365	ET	25		None
P370	PMF	35		None
P372	PV	80		None
P373	PMF	43		None
P376	PMF	51		ASXL1 Asp1004fs* 41%; IDH2 Arg140Gln 43%; U2AF1 Ser34Ala 36%
P379	ET	25		None
P382	PV	41		None
P389	PV	49		None
P391	PMF	13		ASXL1 Gly646Trpfs* 6%
P414	ET	35		None
P415	PMF	73		None
P422	PV	20		DNMT3A Pro904Leu 18%
P425	PMF	45		JARID2 Ser949fs* 44%
P427	PV	44		None
P437	ET	29		None
P448	PMF	88		None
P455	PMF	57		ASXL1 Pro1324fs* 37%
P464	PMF	45		None
P473	PV	88	myelofibrosis	None
P484	PMF	96		None
P486	PV	52		NFE2 Glu297_Arg300del 15%
P490	PV	38		TERT Ala801Thr 25%
P506	PV	100		None
P507	ET	100		TET2 Ser585X 46%; TET2 Phe785fs* 46%
P510	ET	28		None
P525	PMF	45		TP53 Arg337Leu 47%; TP53 Val143Met 48%
P529	PV	36		ASXL1 Val515fs* 37%; TET2 Asn170fs* 8%
P532	PV	45		None
P534	PMF	34		MPL Tyr591Asp 24%
P544	ET	33		Not studied
P545	PV	31		Not studied
P548	PMF	59		Not studied
P550	PMF	47		Not studied
P561	PMF	46		Not studied
UPN	Healthy controls
NC0036	NC
NC0038	NC
NC0039	NC
NC0044	NC
NC0045	NC
NC0046	NC
NC0047	NC
NC0048	NC
NC0049	NC
NC0050	NC
NC0051	NC
NC0052	NC
NC0053	NC
NC0055	NC
NC0056	NC
NC0057	NC
NC0058	NC
NC0059	NC
NC0060	NC
NC0061	NC
NC0019	NC
NC0019	NC
NC0037	NC
NC0038	NC
NC0283	NC
NC0284	NC
NC0285	NC
NC0288	NC
NC0051	NC
NC0045	NC
NC0054	NC
NC0046	NC
NC0036	NC
NC0044	NC
NC0057	NC
NC0038	NC
NC0059	NC
NC0055	NC
NC0039	NC
NC0058	NC
NC0052	NC
NC0061	NC
NC0060	NC
NC0050	NC
NC0037	NC
NC0040	NC
