# Supplementary material for: Inhibition of interleukin-1β reduces myelofibrosis and osteosclerosis in mice with JAK2-V617F driven myeloproliferative neoplasm
Source: Nat Commun. 2022 Sep 13;13:5346. doi: 10.1038/s41467-022-32927-4 (PMC9470591; doi:10.1038/s41467-022-32927-4)
Supplement: Supplementary file 6 — Source Data [file 41467_2022_32927_MOESM6_ESM.xlsx]

## Sheet: Figure 1a and 1b
Genotype	JAK2-V617F variant allele frequency (VAF) in peripheral blood granulocytes (%)	IL-1b serum levels (pg/ml)	IL-1RA serum levels (pg/ml)		Genotype	JAK2-V617F variant allele frequency (VAF) in peripheral blood granulocytes (%)	IL-1b mRNA expression normalized to b-actin	IL-1RA mRNA expression normalized to b-actin
Normal Control	na	0.0771145	5512.69		Normal Control	na	0.0071	0.0053
Normal Control	na	0.0290716	326.392		Normal Control	na	0.0164	0.0101
Normal Control	na	0.835421	10543.3		Normal Control	na	0.0176	0.0107
Normal Control	na	0.0333765	344.266		Normal Control	na	0.0267	0.011
Normal Control	na	0.005	451.448		Normal Control	na	0.0418	0.0111
Normal Control	na	0.0469541	292.466		Normal Control	na	0.0437	0.0116
Normal Control	na	0.0714547	376.243		Normal Control	na	0.0444	0.0117
Normal Control	na	0.005	170.596		Normal Control	na	0.0444	0.0119
Normal Control	na	0.0294307	419.692		Normal Control	na	0.049	0.0121
Normal Control	na	0.005	201.439		Normal Control	na	0.0497	0.0124
Normal Control	na	0.005	315.673		Normal Control	na	0.0518	0.0124
Normal Control	na	0.27509	432.771		Normal Control	na	0.0622	0.013
Normal Control	na	0.005	224.736		PV	49	0.0171	0.0137
Normal Control	na	0.005	243.975		PV	83	0.0423	0.0147
Normal Control	na	0.0102647	385.05		PV	32	0.0479	0.015
Normal Control	na	0.005	263.332		PV	24	0.0487	0.0162
Normal Control	na	0.0344513	328.364		PV	95	0.0506	0.0165
Normal Control	na	0.0358835	317.658		PV	95	0.0564	0.0171
Normal Control	na	0.0297898	379.812		PV	97	0.0599	0.0172
Normal Control	na	0.005	333.328		PV	49	0.0708	0.0185
PV	34	0.173264	789.664		PV	88	0.0815	0.0191
PV	25	0.17117	596.091		PV	91	0.0846	0.0196
PV	51	0.864333	1354.5		PV	70	0.0925	0.0202
PV	91	0.269894	3613.33		PV	94	0.1373	0.0217
PV	51	0.0279938	388.162		PV	95	0.1379	0.0234
PV	66	0.0880617	548.583		PV	80	0.2046	0.0258
PV	32	0.218884	971.942		PV	99	0.2289	0.0262
PV	43	0.0344513	968.828		PV	60	0.331	0.0301
PV	80	0.667054	3053.98		PV	65	0.385	0.0308
PV	41	0.149509	1431.88		PV	82	0.426	0.0632
PV	49	0.370095	2680.94		ET	2	0.01	0.0129
PV	not available	2.45209	1927.49		ET	24	0.0221	0.014
PV	44	0.751653	1456.18		ET	28	0.0249	0.0169
PV	88	0.789127	977.431		ET	37	0.0273	0.0169
PV	52	0.284785	1650.94		ET	54	0.0323	0.0177
PV	38	0.433779	1496.83		ET	48	0.0443	0.0195
PV	100	0.23035	2204.1		ET	65	0.0525	0.0213
PV	36	0.225834	2235.2		ET	32	0.0567	0.0268
PV	45	0.564826	1508.69		ET	36	0.0586	0.0321
PV	31	0.0742855	900.765		ET	96	0.0925	0.0408
PV	20	0.241853	3529.89		ET	20	0.1728	0.0606
PV	52	0.152876	3136.74		PMF	10	0.0105	0.0089
PV	24	0.0650396	706.771		PMF	49	0.0131	0.0091
PV	54	0.179638	2045.78		PMF	40	0.0144	0.011
PV	37	0.005	1961.81		PMF	40	0.0251	0.0117
PV	41	0.117077	2153.42		PMF	51	0.0305	0.0122
PV	42	0.708248	12865.4		PMF	53	0.0324	0.0125
PV	22	0.0306677	396.86		PMF	51	0.0329	0.0135
PV	33	0.441835	2553.21		PMF	48	0.0359	0.0137
PV	98	0.005	1181.48		PMF	40	0.0367	0.0149
PV	31	0.168743	604.471		PMF	11	0.0449	0.0207
PV	31	0.457449	2920.02		PMF	96	0.0501	0.0215
PV	37	0.150891	807.119		PMF	45	0.0692	0.024
PV	25	0.386136	860.784		PMF	43	0.0795	0.0266
PV	25	0.07107	946.826		PMF	59	0.0888	0.0279
PV	35	0.172706	6083.03		PMF	95	0.0923	0.0322
PV	29	0.1925	2162.92		PMF	87	0.1162	0.0487
PV	100	0.127036	1475.34		PMF	82	0.2469	0.0682
PV	28	3.22074	1550.83
PV	33	0.0680559	931.852
PV	96	0.0610146	2375.27
PV	42	0.714062	922.262
PV	51	0.306763	1368.18
PV	40	0.151884	3595.6
ET	40	0.00696768	602.208
ET	45	0.178148	539.327
ET	48	0.280631	659.678
ET	47	0.0986348	516.397
ET	22	0.100395	890.675
ET	35	0.005	480.888
ET	43	0.186166	1497.28
ET	73	0.998498	364.22
ET	45	0.344573	693.862
ET	88	0.631527	3881.79
ET	57	0.178845	946.97
ET	96	0.143211	970.986
ET	45	0.251175	1007.61
ET	34	0.175357	744.985
ET	59	0.005	273.079
ET	47	0.124641	515.481
ET	90	0.13901	687.231
ET	94	3.94563	9184.52
ET	15	0.0512275	555.566
ET	98	0.005	1282.87
ET	not available	0.0760892	489.902
ET	87	0.139966	1052.73
ET	93	0.0971169	1118.46
ET	23	0.129027	587.495
ET	83	0.115083	571.804
ET	not available	0.0801008	843.342
ET	64	0.211275	1573.44
ET	92	0.005	627.064
ET	40	0.0347342	342.892
ET	36	0.0871137	390.495
ET	37	0.0143008	315.125
ET	99	0.0600077	216.067
ET	100	0.107104	604.517
ET	63	0.0780954	765.958
ET	not available	0.133006	6271.32
ET	55	0.005	294.891
ET	50	0.0991156	534.832
ET	88	0.0408203	622.826
ET	99	0.102112	499.095
ET	98	0.0901164	719.659
ET	57	0.134001	3150.79
ET	9	0.218186	1606.15
ET	41	0.354578	1834.8
PMF	21	0.0458848	835.596
PMF	42	0.005	832.312
PMF	29	0.424151	1688.44
PMF	24	0.140761	1540.78
PMF	not available	0.118324	1239.09
PMF	7	0.207408	807.371
PMF	12	0.759491	948.768
PMF	23	0.005	882.638
PMF	10	0.840864	2265.37
PMF	11	0.03946	1064.1
PMF	22	0.24736	473.083
PMF	92	0.0337348	2442.44
PMF	22	0.412798	4883.86
PMF	25	0.519947	4451.53
PMF	21	0.324203	2043.21
PMF	13	0.836101	2188.15
PMF	14	0.232087	1162.3
PMF	97	0.0929983	281.759
PMF	48	0.208799	2923.47
PMF	55	0.0770924	346.135
PMF	20	0.207325	399.837
PMF	49	0.548053	2499.12
PMF	53	0.224106	3841.74
PMF	95	0.181617	3406.35
PMF	37	0.145926	330.24
PMF	not available	0.169734	1017.45
PMF	41	0.160813	480.89
PMF	43	0.0811032	653.496
PMF	not available	0.0610146	430.884
PMF	25	0.229038	696.563
PMF	13	1.03572	2676.97
PMF	45	0.0357496	1228.25
PMF	46	0.407648	1600.97

## Sheet: Figure 1c and 1d
%IL-1R1+	NC (n=5)					PV (n=5)					ET (n=6)						PMF (n=7)
HSC	28.3	8.16	10.7	13.5	12.9	21.7	48.1	19.2	75.5	53.8	15.7	38.2	66.1	69.7	100	79.2	11.5	87.7	44	46.2	53	76.3	52.7
CMP	41.9	31.1	16.6	31	22.3	28.5	70.8	40.3	39.9	34.3	40.5	54.9	66.5	55.8	98.3	69.9	18.9	70	56.2	36.5	51	62.8	51.4
GMP	54.9	56.2	52.6	55	62.5	35.6	39.8	57.5	41.5	54.1	51.3	50	64	51.7	97	74.3	51.3	79.4	42.4	25.2	56.6	74.5	46.9
MEP	40.9	41.1	18.6	34.7	17.8	27.2	95.4	60.1	25.9	27.9	44.7	80.9	97.3	48.2	97	52.5	19.5	74.5	76.4	32.8	32.2	48.5	52.7
MkP	79.1	71.9	24	62.2	60	68.1	98.3	73.7	22.9	57.8	55.8	85.6	99.1	66.7	97.4	57.7	35.7	80	80.2	80.4	40.6	53.1	62.6
%IL-1RAP+	NC (n=5)					PV (n=5)					ET (n=6)						PMF (n=7)
HSC	32.2	16.7	6.9	9.52	28.1	36.6	74.3	27.9	56.7	28.1	40.6	40.4	51.4	67.3	98	82.3	15.2	76.6	36.4	50.1	75.7	78.6	64.3
CMP	27.3	16.9	10.6	14.3	21.8	42.3	78.8	38.3	88.9	42.6	57.9	74	70.8	69.9	95.4	86.1	14	79.9	74.2	55.7	89	88.8	84.4
GMP	81.9	87.4	84.9	89.9	50.6	94.1	94.5	94	97.9	80	93.8	92.6	84.9	88.1	95.8	96	82.5	99.8	90.9	85.4	99.3	97.3	99.6
MEP	2.25	2.08	0.89	2.68	7.02	10.9	91.5	50.8	78.3	29.9	25.2	68.9	91.8	49.1	95	79.3	2.1	30.4	74.4	32.8	93.4	85.8	72
MkP	14.3	7.73	4.55	12.3	27.3	30.3	96.5	66.5	99.1	50	43.3	85.3	97.3	66.7	100	99.2	4.35	51.1	88.8	87.5	99.8	99.8	98.8
% JAK2-V617F	na	na	na	na	na	52	49	31	80	70	28	29	33	47	54	98	15	57	51	47	57	86	85
Comparison	exact p value
NC vs PV_IL-1R1+HSC	0.016631
NC vs ET_IL-1R1+HSC	0.000179
NC vs ET_IL-1R1+CMP	0.003143
NC vs ET_IL-1R1+MEP	0.001236
NC vs PMF_IL-1R1+HSC	0.000508
NC vs PMF_IL-1R1+CMP	0.047434
Comparison	exact p value
NC vs PV_IL-1RAP+HSC	0.036032
NC vs PV_IL-1RAP+CMP	0.006692
NC vs PV_IL-1RAP+MEP	0.010798
NC vs PV_IL-1RAP+MkP	0.003998
NC vs ET_IL-1RAP+HSC	0.003766
NC vs ET_IL-1RAP+CMP	1e-05
NC vs ET_IL-1RAP+MEP	0.000456
NC vs ET_IL-1RAP+MkP	0.000138
NC vs PMF_IL-1RAP+HSC	0.008599
NC vs PMF_IL-1RAP+CMP	0.002128
NC vs PMF_IL-1RAP+MEP	0.006641
NC vs PMF_IL-1RAP+MkP	0.00365

## Sheet: Figure 2c
HSC
GeneId	Symbol	GeneName	log2FC	log2A	P.Value	adj.P.Val
16193	Il6	interleukin 6	2.62941	-4.44502	0.0275856	0.442816
16176	Il1b	interleukin 1 beta	3.29536	-2.0427	0.0463221	0.510967
26401	Map3k1	mitogen-activated protein kinase kinase kinase 1	1.78583	5.2578	0.0357629	0.479243
53859	Map3k14	mitogen-activated protein kinase kinase kinase 14	-1.02739	3.52128	0.053685	0.531901
12675	Chuk	conserved helix-loop-helix ubiquitous kinase	1.14423	4.57396	0.0873358	0.597314
16177	Il1r1	interleukin 1 receptor, type I	2.00058	2.95222	0.171341	0.696227
26416	Mapk14	mitogen-activated protein kinase 14	0.749272	6.92219	0.0685239	0.567734
21808	Tgfb2	transforming growth factor, beta 2	1.50867	-4.70151	0.189462	0.717269
21809	Tgfb3	transforming growth factor, beta 3	2.30022	0.987412	0.271636	0.78834
21803	Tgfb1	transforming growth factor, beta 1	-1.74344	1.66117	0.25873	0.778156
26399	Map2k6	mitogen-activated protein kinase kinase 6	1.11696	3.16405	0.171639	0.696227
21926	Tnf	tumor necrosis factor	1.23904	-2.7083	0.58686	0.988767
26419	Mapk8	mitogen-activated protein kinase 8	0.622759	4.28288	0.175743	0.701197
16175	Il1a	interleukin 1 alpha	0.642374	-3.32634	0.669393	0.988787
16181	Il1rn	interleukin 1 receptor antagonist	0.532784	-2.89882	0.816872	0.988787
16179	Irak1	interleukin-1 receptor-associated kinase 1	0.595921	5.66498	0.145095	0.662294
19697	Rela	v-rel reticuloendotheliosis viral oncogene homolog A (avian)	0.461389	6.8666	0.132223	0.647227
18033	Nfkb1	nuclear factor of kappa light polypeptide gene enhancer in B cells 1, p105	0.663826	7.71282	0.198267	0.725919
26940	Ecsit	ECSIT signalling integrator	-0.433747	5.88843	0.354243	0.859329
17874	Myd88	myeloid differentiation primary response gene 88	-0.411547	6.90625	0.319138	0.830827
108960	Irak2	interleukin-1 receptor-associated kinase 2	0.395322	3.41959	0.744558	0.988787
22034	Traf6	TNF receptor-associated factor 6	-0.425668	4.89049	0.575995	0.984782
16180	Il1rap	interleukin 1 receptor accessory protein	-0.114172	4.43378	0.897906	0.988787
18035	Nfkbia	nuclear factor of kappa light polypeptide gene enhancer in B cells inhibitor, alpha	-0.224069	8.08371	0.454927	0.917151
73914	Irak3	interleukin-1 receptor-associated kinase 3	-0.483015	6.93618	0.509832	0.949032
16476	Jun	jun proto-oncogene	0.693145	7.08402	0.540089	0.964224
16150	Ikbkb	inhibitor of kappaB kinase beta	0.296052	7.00554	0.561924	0.977322
54473	Tollip	toll interacting protein	0.280924	6.34834	0.742852	0.988787
66513	Tab1	TGF-beta activated kinase 1/MAP3K7 binding protein 1	-0.0076416	5.85178	0.990409	0.996596
26397	Map2k3	mitogen-activated protein kinase kinase 3	-0.0484806	6.74102	0.906929	0.988787
pre-MegE
GeneId	Symbol	GeneName	log2FC	log2A	P.Value	adj.P.Val
54473	Tollip	toll interacting protein	2.11673	6.42349	1.67766e-06	0.000100895
26940	Ecsit	ECSIT signalling integrator	-1.24611	6.55314	5.38117e-05	0.000831462
108960	Irak2	interleukin-1 receptor-associated kinase 2	-2.00763	3.81966	0.000114881	0.00134298
16177	Il1r1	interleukin 1 receptor, type I	3.7058	1.94606	0.000512564	0.0035591
26401	Map3k1	mitogen-activated protein kinase kinase kinase 1	2.53797	4.74305	0.000357123	0.0027802
16176	Il1b	interleukin 1 beta	3.36576	0.923507	0.000544918	0.00370501
53859	Map3k14	mitogen-activated protein kinase kinase kinase 14	4.66179	0.394652	0.000945409	0.00547376
26416	Mapk14	mitogen-activated protein kinase 14	1.08833	6.50635	0.000512828	0.00355954
16150	Ikbkb	inhibitor of kappaB kinase beta	1.50431	6.63785	0.000638312	0.00416685
16193	Il6	interleukin 6	3.05752	-3.0499	0.00411595	0.0159512
22034	Traf6	TNF receptor-associated factor 6	1.06596	5.13967	0.00296571	0.0124743
73914	Irak3	interleukin-1 receptor-associated kinase 3	3.34323	4.12962	0.00417824	0.0161363
16476	Jun	jun proto-oncogene	2.93324	6.6396	0.00453673	0.017203
12675	Chuk	conserved helix-loop-helix ubiquitous kinase	1.111	4.99319	0.0103675	0.0325592
19697	Rela	v-rel reticuloendotheliosis viral oncogene homolog A (avian)	0.801909	6.58537	0.00951495	0.0304085
18033	Nfkb1	nuclear factor of kappa light polypeptide gene enhancer in B cells 1, p105	1.34073	7.40024	0.0122561	0.0369616
16180	Il1rap	interleukin 1 receptor accessory protein	1.91248	3.68526	0.0250731	0.06486
21809	Tgfb3	transforming growth factor, beta 3	-3.37495	-2.75721	0.0523271	0.114044
21926	Tnf	tumor necrosis factor	2.24835	-1.21139	0.223005	0.35773
16175	Il1a	interleukin 1 alpha	-0.886341	-0.967626	0.273017	0.419549
21808	Tgfb2	transforming growth factor, beta 2	0.901141	-4.27928	0.336563	0.487002
16179	Irak1	interleukin-1 receptor-associated kinase 1	0.490182	5.28411	0.0813601	0.16289
16181	Il1rn	interleukin 1 receptor antagonist	-0.535828	-3.31278	0.80498	0.865788
26419	Mapk8	mitogen-activated protein kinase 8	0.589418	4.19977	0.166069	0.286076
18035	Nfkbia	nuclear factor of kappa light polypeptide gene enhancer in B cells inhibitor, alpha	0.498961	6.44074	0.130486	0.236641
21803	Tgfb1	transforming growth factor, beta 1	-0.199097	1.18861	0.86363	0.907769
26397	Map2k3	mitogen-activated protein kinase kinase 3	0.486009	6.84821	0.190188	0.31717
26399	Map2k6	mitogen-activated protein kinase kinase 6	-0.232505	3.37325	0.681036	0.773791
17874	Myd88	myeloid differentiation primary response gene 88	0.368523	6.35334	0.286487	0.431079
66513	Tab1	TGF-beta activated kinase 1/MAP3K7 binding protein 1	0.313749	5.75072	0.351066	0.501872
MkP
GeneId	Symbol	GeneName	log2FC	log2A	P.Value	adj.P.Val
16175	Il1a	interleukin 1 alpha	8.13801	-0.730057	1.11e-10	1.6e-07
26419	Mapk8	mitogen-activated protein kinase 8	3.62698	4.05928	6.16e-05	0.00232635
21926	Tnf	tumor necrosis factor	5.04575	-1.67491	9.9e-05	0.00322386
26401	Map3k1	mitogen-activated protein kinase kinase kinase 1	1.52108	4.15462	0.000159182	0.00448459
21809	Tgfb3	transforming growth factor, beta 3	4.21755	-2.705	0.00306135	0.0318292
26416	Mapk14	mitogen-activated protein kinase 14	1.30592	6.9013	0.000842929	0.0135167
16193	Il6	interleukin 6	3.03861	-3.47568	0.0157084	0.0951961
12675	Chuk	conserved helix-loop-helix ubiquitous kinase	0.707551	5.77491	0.0066866	0.053262
16179	Irak1	interleukin-1 receptor-associated kinase 1	0.656123	5.49986	0.0115017	0.0773127
73914	Irak3	interleukin-1 receptor-associated kinase 3	0.553896	6.03845	0.0144673	0.0899753
26399	Map2k6	mitogen-activated protein kinase kinase 6	-1.27102	3.74351	0.027186	0.13889
54473	Tollip	toll interacting protein	-0.51437	7.57175	0.013474	0.085886
21808	Tgfb2	transforming growth factor, beta 2	1.96643	-4.79195	0.101756	0.331513
16176	Il1b	interleukin 1 beta	1.4102	3.98966	0.0514066	0.212961
16177	Il1r1	interleukin 1 receptor, type I	2.57938	2.75261	0.172427	0.469644
108960	Irak2	interleukin-1 receptor-associated kinase 2	2.10955	1.36582	0.293729	0.67167
53859	Map3k14	mitogen-activated protein kinase kinase kinase 14	1.72911	0.698835	0.318864	0.709702
21803	Tgfb1	transforming growth factor, beta 1	-0.499084	2.52017	0.194604	0.509706
16181	Il1rn	interleukin 1 receptor antagonist	1.56829	-5.02897	0.308672	0.69539
18033	Nfkb1	nuclear factor of kappa light polypeptide gene enhancer in B cells 1, p105	0.205951	7.96101	0.0519451	0.214391
16150	Ikbkb	inhibitor of kappaB kinase beta	-0.534639	7.2672	0.0830328	0.290734
26397	Map2k3	mitogen-activated protein kinase kinase 3	-0.459694	6.98078	0.110569	0.349065
26940	Ecsit	ECSIT signalling integrator	0.362543	6.10836	0.162992	0.451951
22034	Traf6	TNF receptor-associated factor 6	-0.363609	5.86416	0.321632	0.713849
16180	Il1rap	interleukin 1 receptor accessory protein	-0.200864	5.16977	0.592538	1
66513	Tab1	TGF-beta activated kinase 1/MAP3K7 binding protein 1	-0.184971	6.24401	0.547985	1
16476	Jun	jun proto-oncogene	0.811886	7.17422	0.432637	0.872122
18035	Nfkbia	nuclear factor of kappa light polypeptide gene enhancer in B cells inhibitor, alpha	-0.0943979	6.92674	0.51374	0.970491
19697	Rela	v-rel reticuloendotheliosis viral oncogene homolog A (avian)	0.107329	6.65187	0.716099	1
17874	Myd88	myeloid differentiation primary response gene 88	0.0424746	6.8239	0.871915	1
			Fold change compared to WT

## Sheet: Figure 3a
Blood counts
Hemoglobin (g/L)
Weeks after TAM	Exact p value VF vs VF;IL-1β-/-	WT							IL-1β-/-										VF																		VF;IL-1β-/-
4		147.056	139.382	128.472	95.0609	134.177	130.849	128.757	147.244	148.458	150.04	146.748	151.701	161.517	155.946	157.207	157.704	151.562	159.656	167.499	171.885	151.704	172.11	167.903	187.825	163.587	173.4	150.298	172.974	172.736	176.011	181.128	192.009	183.667	199.443	165.882	174.485	151.83	176.817	185.476	147.411	151.945	178.187	177.13	196.194	175.11	168.876	166.039	175.134
8	0.007	153.902	144.286	146.511	148.341	156.144	157.453	153.582	149.92	132.923	146.914	149.934	149.089	140.169	163.323	146.384	145.949	141.775	220.259	223.925	212.647	200.43	204.821	197.081	233.611	224.924	201.939	195.073	233.298	222.349	187.641	198.937	173.094	195.935	181.731		196.501	182.412	167.119	187.271	193.205	216.537	180.517	177.757	150.523	151.705	154.753
12	0.001	157.8	153.795	148.019	156.974	155.339	162.15	160.643	147.127	150.099	162.968	146.529	128.545	150.237	151.475	146.218	136.439		224.069	242.444	208.739	207.1	199.448	206.789	247.57	220.75	217.889	189.647	224.548	242.537	188.696	203.325	176.156	199.579			214.024	194.453	126.275	182.712	222.953	208.432	180.337	150.352	139.949	159.709
16	0.0005	161.713	162.898	159.301	161.484	167.155	167.25	163.084	147.778	151.496	136.407	154.02	152.102	137.661	146.218				221.478	244.363	227.026	185.213	198.661	204.308	246.278	238.222	238.783	174.733	229.954	232.411	184.041	167.453	174.465				241.76	181.063	179.296	197.374	157.258	176.296	127.29	135.991	162.566
20		145.452	148.215	143.849	148.409	152.688	152.745	156.009	120	136	72	128	128	116	124				217.115	123.939	161.93	142.54	163.621	181.217	201.99	217.211	210.73	217.483	52	140	76						211.156	189.817	145.541	167.33	100	124
24		156.272	142.827	144.554	151.357	151.777	147.413	148.938	148	156	140	160	156	152	148				144.238	172.47	168.573	159.503	130.144	107.731	184.37	176											196.347	113.546	156.561	152
28		112	124	132	120	132	132	132	140	156	144	156	148	152	144				112	108	140	92	108	128	112	180											136	132	132	136	140
32		148	156	152	156	156	152	164	152	140	148	144	148	148	132				160	172	200	168	188	196	156												212	200	180	136	136
36	0.0108	140	148	156	136	148	148	148	124	136	136	136	132	132	132				120	184	196	196	236	200	168												204	108	100
Platelets (x10E12/L)
Weeks after TAM		WT							IL-1β-/-										VF																		VF;IL-1β-/-
4		1.58196	1.20039	1.57777	1.11587	1.60159	1.53174	1.57994	1.3191	1.62936	2.35566	2.30595	1.65552	2.31809	1.72988	1.44594	1.40614	1.49805	2.16787	1.8909	1.91421	2.39678	2.2576	2.19184	1.80006	1.97905	2.20929	2.26358	2.07535	1.96988	2.06164	2.5297	2.51985	2.62292	2.39699	2.55333	1.9458	2.39907	2.58421	2.18049	2.60235	2.06999	2.31153	2.31449	1.26323	2.69408	2.51777	2.19766	2.23424
8		1.63891	1.2575	1.58206	1.58044	1.58488	1.61476	1.67357	1.50004	1.78988	1.93514	2.19681	1.87304	1.56167	1.71536	1.50286	1.40446	1.37531	3.89635	3.55678	4.05146	5.1281	5.36316	4.96522	3.17523	3.66913	4.06459	6.34373	3.63759	3.39871	4.55711	4.63979	5.75995	4.07583	4.61556		3.31775	5.00748	9.12401	6.30457	3.79021	6.6811	5.95616	2.84656	5.79377	5.90913	4.09537
12		1.67726	1.31107	1.55418	1.48617	1.75169	1.69554	1.6858	1.54547	2.58955	2.3456	2.1269	0.779823	1.74811	1.45091	1.42505	1.60343		5.09039	4.6729	6.22947	7.92428	7.98489	6.63158	3.70834	3.61916	4.17264	7.71424	3.94025	3.62463	6.63874	6.58456	14.221	7.53073			3.07977	7.15342	18.6366	7.84167	3.90916	10.4261	7.3467	9.14375	9.11377	6.65271
16	0.027	1.66977	1.48962	1.62846	1.54011	1.57431	1.94288	1.69983	1.92718	2.63612	1.3645	1.9593	1.73852	2.71456	1.78889				5.69071	3.24453	5.77241	11.3576	9.46633	8.57382	4.42219	6.44479	5.36326	13.3917	6.26079	5.17325	12.1855	10.1078	12.9009				3.76199	11.1346	10.919	7.54169	16.2944	10.0949	14.8745	12.9384	7.98132
20		1.63979	1.28675	1.62712	1.58725	1.46729	1.77333	1.66285	1.98	1.748	0.696	1.76	1.16	1.608	1.424				3.34607	0.943001	17.1913	2.17245	12.8082	0.913148	14.5907	7.89055	12.2031	3.70152	7.108	5.016	10						4.04246	8.52387	9.49674	14.3924	8.06	1.476
24		1.73933	1.39457	1.67847	1.59205	1.62817	1.75551	1.59977	2.344	2.264	1.844	2.016	2.012	1.96	1.472				2.17002	1.84626	2.20137	9.54699	0.479608	0.598877	1.23558	3.26											2.4879	2.24996	3.50491	3.812
28		1.404	1.172	1.5	1.352	1.556	1.712	1.448	1.704	2.256	1.832	2.328	1.572	2.028	1.324				3.304	2.696	2.496	1.828	1.12	1.648	1.724	6.676											2.272	2.412	2.456	9.072	10.668
32		1.824	1.58	1.88	1.704	1.592	1.916	1.792	1.592	1.848	1.232	2.056	1.212	1.816	1.196				8.116	2.484	4.132	3.456	2.352	2.888	2.564												2.748	7.524	4.38	10.932	4.516
36		1.884	1.432	2.008	1.636	2.096	1.684	1.744	1.292	1.92	1.212	1.972	1.36	1.908	1.436				3.028	3.008	4.396	5.096	2.004	4.592	3.54												5.244		2.88	9.012
Neutrophils (x10E9/L)
Weeks after TAM		WT							IL-1β-/-										VF																		VF;IL-1β-/-
4		0.672012	0.592084	0.548284	0.398796	0.378896	0.441072	0.540908	0.609744	0.737684	0.73932	0.848264	0.64012	0.475304	0.424592	0.42568	0.618724	0.66488	2.8814	2.15476	1.21443	0.5823	0.794548	0.757176	1.52726	2.26371	1.12283	0.65138	1.70091	0.842636	1.3027	1.85354	2.24138	5.55495	1.23225	5.97705	1.68823	0.971924	1.31111	3.78734	0.70776	1.50037	1.54475	1.10567	10.1163	2.88897	1.68058	5.58268	2.40904
8		1.35425	0.471512	1.7089	0.595736	0.484376	2.67672	0.6815	0.440348	0.62934	0.516764	0.387724	0.78598	1.56578	0.31118	0.262096	0.309128	0.441724	10.7427	8.39208	9.05878	9.37889	14.8048	12.3428	9.32514	7.2962	9.06785	20.0436	9.62221	12.6174	12.148	6.00161	7.2685	23.0903	5.39141	10.3187	5.73229	3.59823	46.3995	15.9723	8.99779	34.2809	39.2366	50.2286	5.10778	11.6785	6.24791	4.5365
12		0.901356	0.41812	0.390204	0.3975	0.414724	0.353864	0.763792	0.340344	0.623892	0.93564	1.07498	0.998832	1.55563	0.493512	0.374068	0.164208		21.8517	8.27706	25.7414	22.2039	7.16899	18.4296	6.60084	3.78771	10.378	45.1981	7.21805	14.9256		29.2287	11.0308	36.5676	33.1448		10.8802	9.42704		26.424	23.7869	6.04719	48.1131	46.0229		34.0137	49.1273	10.39
16		0.917832	0.28742	0.45096	0.526556	0.3897	0.397144	0.509656	0.241136	1.22584	1.50759	0.579708	0.295336	0.269056	0.409692				7.12069	5.25591	29.0683	32.9552	29.4732	28.6427	8.82342	13.0188	21.037	70.6211	39.7914	35.9301		75.0374	37.7357	52.7225			18.8394	16.5233	27.3829	12.4015	94.564	88.9361				38.0176	28.0906	14.071
20		0.491476	0.376064	0.45886	0.290452	0.502888	0.42616	0.733244	0.16			3.36		0.2	0.24	0.12	0.12	0.08	12.0241	6.59228	53.5394	27.4635	23.09	7.11372	32.4786	9.68431	74.5913	13.8179				26.92		76.44		35.08	15.4033	52.1876	116.605	103.36							21.84		3.8
24		1.13418	0.44226	1.21134	0.567368	1.25918	1.37439	1.01228	0.28			0.88		2.2	0.48	0.24	0.4	0.32	2.44872	1.42394	5.04934	30.6148	0.636464	3.89336	7.41633									243.48			11.8604	33.098	64.4627										6.88
28		0.16	0.12	0.32	0.2	0.24	0.24	0.24	0.52			0.6		0.12	0.36	0.44	0.44	0.36	1.52	5.16			5.16	12.28	0.76		1.16			2.36				170.32			3.6					11.64	47.04				27.08		14.48
32	0.0002	0.64	0.52	0.52	0.44	0.84	1.44	0.64	0.2	0.56	0.28	0.32	0.36	0.2	0.24				5.28	3.08			18.04	14.68	8.04		2.76			4.16							11.12					75.84	125.36			57.92	34.8
36		0.44	0.56	1.6	0.32	1.16	0.96	0.8	0.32	0.16	0.28	0.52	0.16	0.28	0.48				1.36	2.6			37.88	21.16	7.08		8.2			4.04							23.28						87.32			17.16
Monocytes (x10E9/L)
Weeks after TAM		WT							IL-1β-/-										VF																		VF;IL-1β-/-
4		0.147004	0.18814	0.232604	0.052016	0.117404	0.191996	0.132676	0.097996	0.039876	0.118292	0.161808	0.066044	0.062412	0.063444	0.119396	0.045644	0.12618	0.21428	0.224252	0.14144	1.74205	0.27946	0.26588	0.208016	0.205792	0.199736	0.159224	0.052176	0.30828	0.443992	0.248832	0.082832	0.151688	2.35247	0.201032	0.197324	0.129912	0.139852	1.44536	0.9973	0.19222	0.450552	3.61413	0.486792	0.102136	0.098552	0.249448	0.174568
8		0.086136	0.068764	0.231888	0.091652	0.450804	0.077652	0.061956	0.092168	0.07222	0.719604	0.096932	0.160872	0.077604	0.130044	0.070564	0.082112	0.053868	0.283636	0.25644	0.51056	0.308452	0.357508	0.289436	0.20906	0.1841	0.201296	0.498308	0.17828	0.270548	0.603732	0.512828	0.600104	0.664256	0.421936	0.249916	0.151472	0.169956	0.595	0.382184	0.209352	0.800412	0.971308	1.99823	0.421696	0.419436	0.633336	0.401592
12		0.134456	0.12942	0.162164	0.14058	0.135028	0.552608	0.131352	0.067036	0.0762	0.834608	0.12786	2.29975	0.245624	0.077412	0.228328	0.048296		0.7847	0.7586	0.895528	0.875332	0.329492	0.70524	0.491768	0.285408	0.092468	1.20293	0.331356	0.622344		0.996776	15.512	2.34925	0.779012		0.262436	0.492236		10.3902	0.931456	0.652148	1.65165	1.70533		0.838364	1.80755	0.426676
16		0.09462	0.086228	0.218048	0.142712	0.13594	0.0483	0.104928	0.060284	0.132524	0.083464	0.058456	0.063988	0.068488	0.066576				0.687824	0.878412	0.800976	1.10909	2.05421	0.955084	0.683608	0.424196	0.45698	2.32491	0.835932	1.14312		1.71958	2.77183	1.01229			0.890752	1.11658	0.954908	0.707172	3.28738	2.52728				2.30841	1.63536	1.05094
20		0.109796	0.07232	0.122036	0.358224	0.150396	0.130752	0.129396	0.04			0.08		0	0.12	0.04	0	0	1.93999	0.785272	2.3821	0.711708	0.733816	0.787192	1.65994	0.804096	2.03183	0.875996				0.8		4.72		1.6	0.96172	1.33841	3.18528	3.26083							1.24		0.56
24		0.16784	0.0486	0.19236	0.08612	0.1806	0.146212	0.256776	0.08			0.24		0.04	0.28	0.08	0.08	0.04	0.231376	0.231036	0.389892	1.54205	0.224632	0.1937	0.395668									8.08			0.819424	1.47188	3.09014										1.4
28		0.04	0.04	0.04	0.04	0.04	0.08	0.08	0.04			0.16		0.08	0.16	0.08	0.12	0.08	0.44	0.16			0.32	0.6	0.16		0.2			0.32				4.04			0.16					0.48	1.92				2.52		2.24
32		0.16	0.08	0.24	0.08	0.12	0.12	0.12	0.08	0.16	0.12	0.12	0.04	0.04	0.08				0.8	0.4			1.04	0.68	0.56		0.4			0.24							0.32					0.92	5.12			2.12	2
36	0.0099	0.08	0.08	0.2	0.08	0.12	0.04	0.12	0.04	0.08	0.08	0.04	0.08	0.04	0.08				0.36	0.36			0.84	0.96	0.32		0.36			0.72							0.6						6.72			2.76
Hematocrit (L/L)
Weeks after TAM		WT							IL-1β-/-										VF																		VF;IL-1β-/-
4		0.500383	0.472024	0.448127	0.355216	0.463416	0.46519	0.451067	0.516452	0.512452	0.520346	0.508905	0.524528	0.546667	0.526386	0.522579	0.520938	0.50593	0.575204	0.588153	0.596662	0.554456	0.585642	0.553608	0.622104	0.545029	0.584003	0.521534	0.603022	0.582554	0.587043	0.627012	0.665006	0.639172	0.687408	0.596392	0.603037	0.563586	0.623594	0.705681	0.554481	0.548066	0.654381	0.613524	0.688864	0.606328	0.569956	0.582532	0.591332
8		0.505854	0.460041	0.479759	0.488033	0.52595	0.509682	0.498989	0.522207	0.492923	0.520691	0.543438	0.534968	0.494857	0.583035	0.495877	0.497944	0.482902	0.721478	0.723312	0.699013	0.678847	0.68429	0.655628	0.731672	0.743003	0.673469	0.673794	0.756948	0.722462	0.662824	0.706936	0.650315	0.716915	0.659588		0.650844	0.617146	0.652436	0.636758	0.6337	0.723133	0.595951	0.608448	0.569147	0.583572	0.555433
12		0.538953	0.519262	0.510211	0.531933	0.535359	0.563765	0.552046	0.51095	0.523467	0.57091	0.50878	0.42403	0.519664	0.511067	0.494093	0.477705		0.788301	0.844223	0.758912	0.748031	0.74066	0.744322	0.852223	0.753559	0.743991	0.671858	0.775015	0.839825	0.70985	0.744841	0.721545	0.778151			0.744191	0.718539	0.615908	0.694649	0.790588	0.803279	0.680088	0.581922	0.549669	0.584448
16		0.508308	0.512865	0.502591	0.506679	0.528477	0.546982	0.525614	0.509487	0.531437	0.47304	0.518725	0.5134	0.456778	0.493655				0.681072	0.812869	0.737209	0.691261	0.679249	0.715314	0.814094	0.775902	0.775116	0.626189	0.745311	0.76428	0.684507	0.657509	0.663049				0.766699	0.66488	0.685146	0.736155	0.681817	0.665635	0.538001	0.546074	0.599591
20		0.516791	0.520181	0.500282	0.509506	0.531636	0.528401	0.543038	0.4	0.452	0.244	0.424	0.424	0.396	0.412				0.705552	0.486859	0.695807	0.495061	0.653071	0.609978	0.78739	0.79436	0.795883	0.754893	0.228	0.532	0.312						0.717653	0.71723	0.637022	0.659857	0.392	0.412
24		0.527239	0.492229	0.483239	0.527428	0.526784	0.504768	0.51797	0.492	0.544	0.468	0.52	0.516	0.512	0.492				0.534072	0.647386	0.633649	0.588149	0.548991	0.34507	0.621968	0.652											0.658276	0.401584	0.565129	0.564
28		0.392	0.416	0.444	0.412	0.452	0.452	0.436	0.468	0.516	0.48	0.524	0.496	0.508	0.476				0.452	0.448	0.508	0.34	0.456	0.468	0.424	0.684											0.52	0.504	0.508	0.524	0.544
32		0.5	0.5	0.508	0.512	0.524	0.52	0.54	0.496	0.472	0.472	0.48	0.488	0.488	0.444				0.604	0.632	0.696	0.632	0.736	0.684	0.596												0.772	0.744	0.712	0.52	0.488
36		0.468	0.492	0.504	0.464	0.496	0.484	0.492	0.404	0.468	0.456	0.452	0.436	0.436	0.444				0.428	0.672	0.676	0.68	0.824	0.704	0.636												0.696	0.492	0.412
Grade of Reticulin Fibrosis in BM at 16 weeks after TAM
WT	IL-1β-/-	VF	VF;IL-1β-/-
0	0	1	1
0	0	1	1
0	0	1	1
0	0	1
		1
Grade of Reticulin Fibrosis in BM at 32 weeks after TAM
WT	IL-1β-/-	VF	VF;IL-1β-/-
0	0	2	1
0	0	2	3
0	0	2	2
0	0	1
Spleen Weight (mg) at 16 weeks after TAM
WT	IL-1β-/-	VF	VF;IL-1β-/-
138	128	795	1152
118	120	786	850
96	106	1252	766
110	97	1166	789
114	81	910	460
78	102	616	987
89	88	540	1395
88	80	780
95		498
		772

## Sheet: Figure 3b
IL-1β levels (pg/ml) in BM				IL-1a levels (pg/ml) in BM
WT	VF	VF;IL-1β-/-		WT	VF	VF;IL-1β-/-
48.2845	351.332	2.19978		82.144	246.336	55.8338
39.1411	446.985	1.61603		75.5526	142.499	272.515
33.7831	280.414	3.37734		37.9792	235.783	26.1137
48.3129	584.581	0.01		67.7746	183.382	83.3434
92.7954	692.264	0.8
75.1445	364.833	0.5		Exact p value WT vs VF	0.0286
87.0436	233.167	0.1
75.5833	344.833	0.2
76.5337	400.565	0.01
58.6177	266.403	1.4
25.2795	392.869	0.2
56.8706		0.1
58.3179		0.1
		2.31654
		3.28447
		1.0099
		1.76803
		0.251815
IL-1β levels (pg/ml) in Plasma				IL-1a levels (pg/ml) in Plasma
WT	VF	VF;IL-1β-/-		WT	VF	VF;IL-1β-/-
0.663099	13.9339	0.569734		0	0	0
0.880969	11.4917	0.351898		0	0	0
0.507493	27.7033	0.476373		0	0	0
0.756469	26.6941	0.600855		0	0	0
0.725346	24.0159	1.34791
0.631977	20.2724	0.507493
0.383016	12.6498	0.787594
0.912095	20.8696	1.28565
3.75	80.4	0.011
3.97	81.97	0.011
5.25	61.82	0.05
4.52	12.98	0.36
0.011	38.22	1.66585
0.319945	12.1125	0.067714
1.02579	18.0429	0.274344
0.77422	27.7934	0.25839
0.999457	3.01517	0.011
0.37626	12.1309	0.011
0.86461	20.0938	0.011
0.87135	33.4458	0.011
1.78759	9.11028

## Sheet: Figure 3c
Cytokines in BM (pg/ml)	WT (n=8)								VF (n=8)								VF;IL-1β-/- (n=4)				Exact p value WT vs VF	Exact p value WT vs VF;IL-1β-/-	Exact p value VF vs VF;IL-1β-/-
TNF-α	3.20403	3.69995	2.27735	3.64792	4.8	3.07583	3.1	4.61962	7.89953	12.695	7.3046	11.5986	11.9705	11.1965	6.43302	7.74677	6.66909	9.35999	4.74335	4.50753	1.4e-05	0.009625	0.05
IL-6	2.65301	3.30424	3.09767	3.38131	3.80536	1.87093	3.77746	3.44162	3.80158	3.58581	4.70044	4.78667	4.0159	3.69368	2.96221	6.3542	2.09092	1.53765	4.07745	4.55409	0.026501	0.867721	0.138008
IFN-γ	0.146066	0.527217	0.160525	0.5373	0.52925	0.54885	0.82225	0.75545	0.401824	0.658516	0.392958	0.59889	0.450296	0.13514	0.14659	0.2363	0.31683	0.044421	0.004	0.10214	0.273106	0.015782	0.039669
KC/GRO	4.44397	3.24138	2.96988	4.10003	3.81818	2.6914	4.55971	3.11149	4.25336	2.5724	3.07408	3.09006	2.7112	1.75458	1.5091	4.12306	1.80963	1.00014	1.15423	1.77112	0.110367	0.000225	0.01962
IL-10	0.426801	1.29178	0.38589	1.74136	2.17561	1.43507	2.05008	2.02314	1.14146	0.719157	1.28555	0.925784	1.74745	1.19705	1.0403	0.92904	0.25385	0.094	0.39893	0.97547	0.2635	0.025284	0.006846
IL-12p70	11.6133	38.784	0.95	37.6019	24.3436	0.95	25.3944	18.8928	40.533	28.8898	57.2889	52.106	70.9839	9.77054	9.77054	7.70203	15.0897	0.995	1.33874	21.1165	0.163317	0.245115	0.082481
IL-2	0.164674	0.471331	0.224666	0.532134	0.2148	0.33343	0.39045	0.4036	0.444034	0.592181	0.612046	0.572243	0.63184	0.28074	0.32465	0.59187	0.416552	0.194948	0.022	0.27635	0.028658	0.217862	0.01119
IL-4	0.0189901	0.205551	0.011	0.277499	0.09493	0.16481	0.16256	0.26417	0.319746	0.277499	0.279427	0.41462	0.371155	0.17384	0.17158	0.22351	0.0810524	0.011	0.188654	0.11295	0.016794	0.392305	0.005631
IL-5	0.377581	0.386446	0.317644	1.16839	0.20697	0.11858	0.1827	0.22626	1.97869	1.46545	0.945619	1.57405	1.92285	0.65009	0.32373	0.17294	0.20019	0.006	0.0487706	0.15085	0.016061	0.150184	0.017805
Cytokines in Plasma (pg/ml)	WT (n=8)								VF (n=8)								VF;IL-1β-/- (n=4)				Exact p value WT vs VF	Exact p value WT vs VF;IL-1β-/-	Exact p value VF vs VF;IL-1β-/-
TNF-α	7.59627	8.44797	8.25437	7.16142	8.55552	7.4	10.3414	11.471	15.6373	12.8659	7.4	9.16651	10.8486	11.9796	6.13547	14.3724	11.6452	26.6115	5.83034	8.48718	0.084322	0.192073	0.568605
IL-6	6.46533	5.54287	5.39752	3.43257	3.24476	6.73159	4.60923	5.56784	10.2686	3.27851	2.23971	4.07868	8.84039	3.44162	2.76342	14.0968	25.1748	18.9607	1.75809	4.55409	0.544131	0.079468	0.170695
IFN-γ	0.723286	0.703629	0.849982	0.847216	0.46335	0.5	1.09003	1.16753	0.522891	0.822286	0.41362	0.234407	0.375172	0.71923	0.32544	0.45634	0.456139	0.132341	0.153631	0.38464	0.016198	0.004417	0.11102
KC/GRO	134.188	113.396	110.971	97.3862	50.5131	90.5513	92.4546	83.9594	8.52961	7.3006	4.97939	3.80649	6.52796	4.98148	3.17447	5.3965	13.5004	1.30033	1.17808	1.84948	<0.000001	2.9e-05	0.621943
IL-10	13.2337	19.1707	15.7103	14.4838	13.0709	27.6883	14.4748	22.4753	13.8728	15.201	16.4128	10.3123	15.2525	11.9097	13.0295	14.5243	15.2268	9.87353	24.1407	30.8364	0.080226	0.559558	0.088173
IL-12p70	22.7467	41.6837	0.995	20.5637	25.3944	32.4696	24.8705	11.7303	38.784	36.4059	64.7581	36.4059	19.0603	17.7554	32.9589	0.995	16.7191	3.98718	0.995	21.6629	0.312604	0.131833	0.077791
IL-2	1.63589	1.74231	1.46279	1.55855	1.19842	2.33719	1.79008	1.42481	2.15563	2.21311	1.29349	1.17107	1.46279	1.28552	0.81034	1.51182	2.08643	1.58038	0.547587	1.13743	0.46508	0.299457	0.658628
IL-4	0.321658	0.221217	0.232924	0.230976	0.03644	0.22577	0.14902	0.27321	0.0495571	0.152118	0.306341	0.223171	0.0748214	0.01	0.01	0.01	0.275571	0.0977252	0.011	0.01	0.05021	0.093015	0.935164
IL-5	5.25959	6.43333	4.87021	5.94	1.5967	7.1398	1.81798	5.08928	4.27367	3.10118	2.06317	4.00385	6.99134	2.23283	1.40155	3.75548	4.53176	10.0693	4.5848	4.65803	0.194505	0.410452	0.081563

## Sheet: Figure 4a
Blood counts
Hemoglobin (g/L)
Weeks after Transplantation	Exact p value VF vs VF;IL-1β-/-	VF trasnplanted into WT																		VF;IL-1β-/- transplanted into WT																WT transplanted into WT						IL-1β-/- transplanted into WT
4	0.3698	187.381	213.097	209.495	201.886	190.071	202.048	169.581	199.961	206.885	194.393	212.158	194.312	195.715	215.145	201.936	185.079	212.603	211.451	211.983	217.24	217.366		153.206	209.304	162.835	173.474	204.803	208.693	206.585	179.319	197.253	159.573	213.914	203.323	144	144	144	148	124	148	136	140	120	144	144	144
8	0.26043	230.343	220.821	211.515	188.2	207.76	221.905	223.488	180.311	225.043	210.998	237.919	183.663	218.024	208.408	211.923	221.338	238.321	231.248	212.174	232.178	204.312	233.831	225.404	215.572	170.084	206.737	231.57	232.846	234.282	224.026	231.928	234.883	241.783		152	152	140	136	128	160	152	160	148	156	148	156
12	0.10878	227.408	232.43	225.256	208.82	222.669	188.61	227.235	223.754	212.18	207.292	184.986	251.394	223.644	235.575	246.092	227.395	234.467		237.271	222.43	218.544	222.301	226.811	236.737	216.097	243.694	225.448	227.151	235.327	224.158	236.631	255.13	236.082		148	156	136	160	160	148	152	152	144	112	148	148
16	0.014724	222.649	210	201.533	226.781	208.143	212	216.589	213.775	198.235	214.759	197.783	196.002	201.757	205.382	220.362	227.195	220.701		219.902	211.042	215.176	226.216	220.941	222.338	220.923	220.611	227.272	227.626	186.464	222.44	237.4	233.667	229.493		132	144	140	144	148	152	148	152	148	140	148	140
20	0.004953	188	184	224	192	212	216	212	216	180	212	244	236	248						180	244	240	260	228	240	236	248	264	264	256						140	148	124	140	144	148	156	152	140	148	156	136
24	0.220911	212	192		172	192	204	184	148	216	180	216	228	240						232	212	220	224	216	232	220		236	228	124						132	124	132	140	136	148	144	148	140	136	156	128
28	0.014014	180	188	200	172	188	188	190	152	152	232	216	212							232	220	212	196	204	208	232	212
32	0.005556	152	188	184	120	168	216	164	168	120	156	168	196							224	196	192	192	200	184	200	216									128	136	116	136	124	144	144	140	160	168	168	156
Platelets (x10E12/L)
Weeks after Transplantation	Exact p value VF vs VF;IL-1β-/-	VF trasnplanted into WT																		VF;IL-1β-/- transplanted into WT																WT transplanted into WT						IL-1β-/- transplanted into WT
4	0.589684	1.62923	0.833338	1.2314	0.972611	1.25237	1.13074	0.942185	1.03238	1.03952	0.813099	0.870556	1.00794	0.949791	0.80461	0.931654	0.951406	0.720013	0.796639	1.11154	1.11438	1.1982		1.24919	1.05956	1.27301	1.27351	0.808695	0.618325	0.77448	1.02551	0.856546	0.599283	0.688633	0.605684	1.348	1.452	0.704	1.004	1.14	1.276	1.236	1.212	1.332	1.18	1.132	1.192
8	0.014169	1.60051	1.46382	3.41331	2.42139	2.58466	3.32681	1.52112	2.38719	0.995926	1.87037	1.41043	1.95342	2.96853	1.9057	2.10541	1.42493	1.29739	1.27266	1.64704	1.35795	1.73759	1.45988	1.31826	1.8846	1.35401	1.48095	2.36023	0.893889	1.29304	1.95447	0.862768	0.912568	1.20897		1.292	1.3	1.144	1.696	1.456	1.34	1.204	1.32	1.304	1.308	1.248	1.38
12	0.00337	2.21097	2.64822	4.8794	5.83924	5.62019	5.43204	3.30452	2.87277	2.00557	5.0218	1.62172	4.81663	4.96633	7.96161	1.52763	2.47267	2.09552		2.30298	2.76084	2.439	2.33737	2.2258	1.931	1.86558	1.08774	3.85547	2.00298	2.50922	3.33048	1.31649	2.14989	0.787214		1.372	1.328	0.984	1.472	1.036	1.324	1.276	1.172	1.268	1.6	1.336	1.508
16	0.005282		2.39686	9.01019	7.06098	2.22866	5.46032	7.68857	3.298	6.63931	10.1224	2.74628	7.62679	2.07017	7.79771	6.06107	2.31322	2.33902	3.25023	2.77034	2.74445	3.24563	2.01486	2.70339	2.27903	2.34563	4.62945	2.66634	2.00077	4.81829	4.63186	0.965573	3.70142	1.96749		1.276	1.396	1.004	1.368	1.092	1.2	1.204	1.272	1.256	1.268	1.596	1.376
20	0.046117	18.936	10.372	2.768	6.292	9.204	4.12	9.568	3.084	10.492	16.676	2.972	2.872	4.528						3.224	3.452	3.276	3.364	3.868	3.124	11.208	5.216	1.252	2.808	4.376						1.432	1.388	1.208	1.456	1.3	1.324	1.176	1.304	1.236	1.388	1.176	1.424
24	0.034844	3.976	9.876		11.88	5.372	4.968	9.984	13.648	4.328	12.068	4.308	3.892	3.416						3.532	4.7	1.092	3.888	5.356	5.312	7.492		1.636	2.86	6.552						1.404	0.98	1.42	1.536	1.248	1.336	1.228	1.36	1.384	1.356	1.272	1.512
28	0.104529	7.352	5.32	6.632	5.508	12.432	4.212	8.544	6.564	12.112	3.416	4.448	3.984							4.192	4.424	4.796	5.96	7.148	5.924	1.708	3.512
32	0.175266	4.232	5.82	7.388	9.788	6.524	5.12	4.852	10.564	5.38	3.764	6.18	4.752							5.008	7.188	4.616	5.5	7.292	4.788	1.928	2.832									1.524	1.168	1.188	1.588	1.624	1.696	1.356	1.416	1.868	1.7	1.772	1.876
Neutrophils (x10E9/L)
Weeks after Transplantation	Exact p value VF vs VF;IL-1β-/-	VF trasnplanted into WT																		VF;IL-1β-/- transplanted into WT																WT transplanted into WT						IL-1β-/- transplanted into WT
4	0.08478	3.12496	1.54656	2.08696	1.97182	9.85333	3.40659	4.79594	7.82177	5.35081	3.01215	0.765692	7.10462	4.41249	1.31437	4.38409	3.80311	1.69044	2.44783	1.46334	3.23916	1.13278		0.146308	1.72623	7.95278	3.8	1.81196	0.822812	1.75836	4.02	3.04879	0.836664	3.53191	1.24545	0.48	0.28	0.88	1.68	1.36	0.52	0.48	0.72	0.4	0.48	0.32	0.44
8	0.004933	5.56699	3.26482	4.32	6.77121	11.67	11.529	5.7307	9.75015	4.0373	3.47201	9.33418	5.85714	4.38962	7.12744	8.30862	4.91635	8.2188	7.6998	7.44781	3.19105	7.79584	2.65333	2.69386	6.60792	4.93524	1.8578	4.1579	4.63283	3.63762	4.45137	3.23448	2.36428	5.47645		0.48	0.48	0.72	0.56	1	0.36	0.4	0.68	0.36	0.52	0.32	0.4
12	0.00043	16.996	23.0383	23.9269	74.1316	81.3316	31.1092	39.5151	14.8217	26.6147	47.5718	6.57628	21.9714	17.1495	48.0343	15.8435	17.1665	31.5161		12.2902	18.9082	6.335	6.5104	9.9145	5.57091	6.03757	5.74635	22.8089	5.28743	7.69198	13.7306	7.5799	12.9826	4.24659		1.56	0.44	0.88	0.64	1.12	0.56	0.72	0.28	0.8	0.44	0.24	0.96
16	0.01037		23.4348	18.1405	98.6306	9.04172	73.5331	39.7956	10.8497	25.1599	27.0016	18.3053	27.5255	4.38694	21.1961	61.6596	21.5289	42.2006	26.737	12.701	32.4912	19.8542	13.8542	13.4505	6.55044	16.3869	13.185	9.68531	8.16912	7.06654	16.278	5.28126	25.1761	12.614		0.76	1.12	1.28	1.68	0.68	1.2	2.2	0.52	1.76	1	0.44	0.88
20	0.033587	32.96	22.62	29.08	64.56	33.16	26.16	55.32	5.4	25.84	45	36.68	27.24	56.88						34.08	17	43.24	23.04	17.84	14.24	27.44	18.4	6.72	17.48	29.28						3.12	2.28	1.32	2.28	3.28	0.72	1	0.84	1.36	1.88	1.92	0.72
24	0.017427	30.24	132.84		97.64	58.4	33.72	56.96	35.4	4.88	11.88	86.76	45.24	49.88						18.08	15.6	53.72	7.08	7.28	29.88	19.6		8.76	17.92	36.92						2.12	3.88	1.44	2	5.12	2.16	0.6	0.4	1	0.8	1.6	1.56
28	0.014992	116.4	27.8	44.92	58.48	30.48	6.04	13.76	64.32	35.68	43.08	45.12	110.52							22.16	6.64	20.64	8.68	24.16	28.28	2	17.4
32	0.011227	51.76	34.84	46.4	62.12	64.48	30.96	33.88	22.84	7.92	29.64	31.56	36.64							27.68	25.12	18.6	24.88	37.64	4.32	7.44	3.64									0.96	2	0.56	1.12	0.6	0.36	0.16	0.32	0.44	0.56	0.28	0.56
RBCs (x10E12/L)
Weeks after Transplantation	Exact p value VF vs VF;IL-1β-/-	VF trasnplanted into WT																		VF;IL-1β-/- transplanted into WT																WT transplanted into WT						IL-1β-/- transplanted into WT
4	0.002695	14.9888	14.7053	15.8008	15.2855	15.741	16.0831	15.3586	14.9557	15.447	16.4756	16.4125	16.2612	16.9663	16.8463	16.2277	15.9086	15.8872	16.199	15.7729	14.7995	15.4076		11.1089	14.6573	12.665	12.708	16.4207	15.2015	15.0574	15.6119	15.4767	12.1424	15.1528	15.8418	10.04	10.36	9.92	10.88	9.56	10.56	9.76	10.16	9	10.04	10.36	10.16
8	0.002849	17.1758	16.8574	19.8086	18.7474	17.806	17.8409	17.547	19.0323	18.1702	18.7793	19.0022	18.2624	19.5415	19.6	19.6556	19.9893	18.4465	18.2401	14.7832	17.1104	14.0698	17.3342	15.868	17.2376	13.3822	18.6732	17.442	19.2535	17.931	18.7613	18.5053	17.2448	17.9343		10.84	11.6	10.36	10.24	10.16	11.72	11.2	11.72	10.68	11.32	10.44	11.76
12	0.002124	16.4349	19.1473	16.0788	19.6682	18.1314	19.7196	18.7809	16.3068	17.2249	20.1317	17.6592	19.064	18.896	21.1934	18.4957	21.7928	19.2024		17.4883	14.7866	15.1002	15.2681	15.4792	16.7905	15.7062	19.2681	17.6276	17.8802	17.5437	17.9007	18.041	18.425	16.205		10.8	11.52	9.6	11.76	12	11	11.4	11.32	10.32	8.52	10.92	11.44
16	0.09208	15.4093	12.3564	17.4683	17.2811	16.5613	18.2949	14.9088	17.8669	14.6545	16.1943	17.4012	18.6727	15.7311	18.6292	16.4374	19.461	20.0429		14.5623	14.1886	14.7243	15.8088	14.5538	15.2982	15.8875	16.6689	18.3593	16.6397	14.9966	17.1302	16.5195	16.5992	16.5851		10.16	10.68	10.2	10.56	10.72	10.92	10.76	11.08	10.64	10.64	10.84	10.4
20	0.774963	12.84	15.64	15.4	18.76	17.6	14.6	17.84	20.44	12.96	12.28	19.72	16.64	19.24						12.44	16	15.96	17.36	14.72	16.56	17.16	19.4	17.76	18.44	18.4						10.56	11.12	9.24	10.52	10.52	10.4	11.2	11.12	10.32	11	11.44	10.12
24	0.426923	14	16.48		13.92	18.64	13.64	14.12	10.24	20.4	13.16	16.08	15.84	19.08						15.24	14.28	14.64	14.72	14.08	15.8	15.76		15.92	15.6	10.24						9.76	9.24	9.84	9.84	9.76	10.52	10.04	10.84	10.16	9.8	11.36	9.12
28	0.572026	14.72	12.84	13.48	17.88	11.92	17.64	9.8	11.16	11.04	18.2	14.52	14.88							15.56	14.28	14.52	13.12	13.72	14.12	15.84	15.72
32	0.350738	12.32	12.84	12.64	11.24	19	17.52	6.96	8.88	8.92	13.16	14.36	13.4							15.08	13	12.88	12.92	13.72	12.84	14.08	16.08									9.56	10.12	8.56	9.52	8.96	10.28	10.12	10.56	11.72	11.92	12.04	10.76
Lymphocytes (x10E9/L)
Weeks after Transplantation	Exact p value VF vs VF;IL-1β-/-	VF trasnplanted into WT																		VF;IL-1β-/- transplanted into WT																WT transplanted into WT						IL-1β-/- transplanted into WT
4	3.9e-05	9.83187	9.23618	8.97972	10.4879	8.98702	12.9315	20.4215	7.40121	8.31234	14.3058	11.3383	20.1543	11.024	7.46596	18.2829	14.291	8.6377	9.67915	8.29175	5.16836	6.08202		4.91312	6.86324	6.46479	5.18063	7.33403	4.20906	8.63044	7.18329	9.61892	3.57912	4.43618	5.83181	8.44	9.4	11.68	8.56	7.44	6.48	5.96	8.2	6.28	8.08	7.48	7.16
8	0.005106	12.1075	14.1144	18.1416	16.5473	11.2092	22.725	13.1128	29.8975	6.75005	17.88	8.60356	18.9764	17.2544	37.1466	19.8327	21.4798	9.04691	13.3234	7.03649	9.67136	7.09486	11.2322	9.68666	10.476	13.4423	10.5717	15.0631	10.737	10.4491	9.50584	12.214	10.046	16.7878		16.24	15.64	12.96	10.56	8.16	11.08	8.16	15.8	7.32	13.32	12.44	15.24
12	0.001195	11.3866	13.4197	13.0933	28.8883	22.9588	27.2255	16.7412	16.3405	30.8585	24.8971	17.1169	12.1413	26.9614	27.9632	17.1448	24.0747	16.3902		13.2915	15.3288	13.1233	16.0195	10.7622	16.7706	9.93193	11.3903	21.7872	13.8803	9.45073	15.9877	12.7999	15.6425	9.74695		16.48	19.56	18	18.88	16.24	13.16	15.16	13.4	11.96	17.04	13.6	16.56
16	0.000788		14.8496	29.0846	25.8215	22.6199	25.3317	39.2769	29.1491	57.2125	20.1417	27.4156	66.2433	17.515	22.7065	34.3276	14.0257	13.2977	24.1493	9.19191	16.9134	11.0066	12.0891	8.41504	18.0023	12.4932	16.2894	15.5132	11.462	18.0853	19.2267	11.4456	20.418	10.3725		16.12	17.36	20.32	18.36	13.96	12.24	11	10.84	8.2	12.64	12.4	13.64
20	0.009121	32.92	39.68	12.2	48.2	95.08	17.36	33.12	19.56	26.16	37.76	16.32	15	27.44						8.4	7.56	20.92	10.68	11.36	12.12	21.44	13.08	11.64	10.04	17.64						16.2	15.12	15.28	18.6	13.36	13.04	17.04	14.56	14.48	17.4	9.12	13.04
24	0.008354	16.12	40.4		51.24	61.68	22.96	43.88	37	17.4	48.8	39.04	19	22						16.88	14.48	37.8	15.92	23.36	19.6	21.08		12.32	10.72	22.36						15.52	14.68	13.12	14.76	14.04	13.4	12.72	13.04	12.36	14.08	15.76	12.8
28	0.017437	57.12	20.88	29.64	62.36	108.72	33.4	40	74.28	29.96	26.4	17.72	47.56							16	24.8	18.44	34.44	19.08	20.12	21.52	9.04
32	0.018805	70.6	23.52	32.16	57.84	68.96	20.36	79.96	19	30.96	110.52	13.92	19.88							10.56	23.96	10.36	20.8	14.08	21.2	13.68	19.56									7.16	7.2	6.88	6.92	5.96	5.64	5.64	7.72	7.52	6.88	4.2	5.8
Monocytes (x10E9/L)
Weeks after Transplantation	Exact p value VF vs VF;IL-1β-/-	VF trasnplanted into WT																		VF;IL-1β-/- transplanted into WT																WT transplanted into WT						IL-1β-/- transplanted into WT
4	0.002112	0.447104	0.301532	0.407684	0.360284	0.558916	0.562064	0.933212	0.137484	0.372364	0.537168	0.899616	0.492	0.891312	0.200668	0.838208	0.384304	0.247736	0.309664	0.370712	0.257	0.259		0.205308	0.175392	0.179424	0.411824	0.319464	0.123692	0.351672	0.447228	0.4153	0.106396	0.124656	0.13034	0.4	1.08	0.56	0.48	4.56	1.44	0.2	0.36	1.08	1.68	0.8	0.76
8	0.000209	0.468436	0.396368	0.907024	1.15895	0.625528	1.33067	0.450084	1.30334	0.490512	0.752	0.244564	0.977008	0.843576	0.54906	1.20951	1.03009	0.348428	0.474812	0.184024	0.275268	0.157956	0.360268	0.252056	0.260156	0.630328	0.398796	0.568696	0.234572	0.414728	0.344	0.170748	0.492776	0.441252		0.8	0.32	0.36	1.24	1.72	0.76	0.28	0.36	0.28	0.36	0.56	0.88
12	0.006865	0.35746	0.739336	0.659812	0.874912	1.48228	0.958448	1.11083	0.39472	0.810572	1.07642	1.0697	0.299108	0.682668	1.93365	0.482436	0.957572	1.13076		0.526876	0.765192	0.441976	0.681576	0.504128	0.68406	0.552	0.425476	0.732076	0.554588	0.434144	0.729144	0.39122	0.617204	0.257196		0.24	1.8	0.28	2.96	0.48	0.28	0.2	0.64	0.16	0.28	0.52	0.36
16	0.000298		0.57666	0.838716	3.24595	1.22115	2.59592	1.25324	1.1209	2.72305	0.831912	0.911756	2.19746	0.887356	0.773392	3.24065	0.760448	1.31199	1.00142	0.373096	1.0812	0.530436	0.408924	0.454208	0.624364	0.707824	0.428824	0.493328	0.36788	0.04622	0.605312	0.359576	0.745624	0.354948		0.56	0.28	0.28	0.28	1.2	0.32	0.16	0.2	0.2	0.32	0.2	0.28
20	0.008088	2.68	6.48	0.88	3	2.48	0.88	1.72	0.92	1.16	1.88	1.52	0.84	2.36						1	0.68	1.28	0.88	0.6	0.44	0.72	0.44	0.32	0.44	0.88						0.2	0.28	0.32	0.2	0.28	1.8	0.28	0.24	0.28	0.2	0.24	1.64
24	0.002883	0.64	4.12		3.16	2.32	0.92	1.64	2.04	1.88	1.04	2.32	1.2	1.28						0.64	0.44	1.76	0.28	0.6	0.72	0.36		0.24	0.4	1.44						0.32	0.2	0.12	0.16	0.32	0.24	0.16	1.16	0.16	0.2	0.24	0.24
28	0.004985	2.92	0.4	1.2	2.4	3.28	0.68	0.88	2.2	1.28	1.4	1.12	2.64							0.68	0.68	0.48	1.04	0.52	0.6	0.24	0.56
32	0.014046	1.2	0.84	1.24	2.32	2	0.92	1.8	0.68	0.44	2.64	0.88	0.96							0.8	0.8	0.6	0.76	1.08	0.32	0.24	0.28									0.24	0.16	0.16	0.48	2.28	0.08	0.36	0.16	0.24	0.2	0.4	0.2

## Sheet: Figure 4b
Spleen Weight (mg) 32 weeks after transplantation
VF trasnplanted into WT (n=12)	VF;IL-1β-/- transplanted into WT (n=8)	WT transplanted into WT (n=6)	IL-1β-/- transplanted into WT (n=6)
626	445	108	105
675	407	134	52
475	415	87	90
443	476	70	90
587	431	64	75
540	410	112	130
624	441
565	365
440
405
641
462
Exact p value VF vs VF;IL-1β-/-
0.0032

## Sheet: Figure 4c
Grade of reticulin Fibrosis 16 weeks after transplantation
VF trasnplanted into WT (n=12)	VF;IL-1β-/- transplanted into WT (n=8)	Exact p value VF vs VF;IL-1β-/-
1	0	0.024
1	0
1	1
1	0
Grade of reticulin Fibrosis 32 weeks after transplantation
VF trasnplanted into WT (n=12)	VF;IL-1β-/- transplanted into WT (n=8)	WT transplanted into WT (n=6)	IL-1β-/- transplanted into WT (n=6)	Exact p value VF vs VF;IL-1β-/-
2	1	0	0	<0.0001
2	1	0	0
2	1	0	0
3	1	0	0
2	2	0	0
2	2	0	0
2	1
2	1
2
2
2
2
Osteosclerosis in BM 32 weeks after transplantation
Groups	Osteosclerosis Present (% of mice)	Osteosclerosis Absent (% of mice)	Exact p value VF vs VF;IL-1β-/-
VF trasnplanted into WT (n=12)	11/12 (92 %)	1/12 (8 %)	0.0181
VF;IL-1β-/- transplanted into WT (n=8)	3/8 (37.5 %)	5/8 (62.5 %)

## Sheet: Figure 4d
Blood counts
Hemoglobin (g/L)
Weeks after Transplantation	Exact p value VF vs VF;IL-1β-/-	VF transplanted into IL-1β-/-														VF;IL-1β-/- transplanted into IL-1β-/-															WT transplanted into IL-1β-/-				IL-1β-/- transplanted into IL-1β-/-
4	0.594493	201.065		205.843	210.194	210.69	210	208	214.59	208.464	215.325	206.486	208.791	197.663	223.814	202.357	198.849	227.635	210.397	199.719	194.354	206.142	220.881		199.351	203.937	220.4	192.544	202.38	224	152	152	140	136	144	128	144	152
8	0.943335	231.104	234.523	225.473	231.054	220.136	224	196.149	219.073	227.623	228.942	236.246	216.078	238.77		229.635	228.117	221.881	233.528	231.112	229.631	239.506	231.141	212.934	216.896	224.962	234.191	199.615			136	140	148	144	160	156	152	144
12	0.024006	231.41	211.447	217.629	195.697	223.088	192.211	177.113	233.631	209.601	217.742	234.593	227.852	216.162	245.198	246.983	231.928	238.027	239.224	234.069	234.537	246.791	230.72	197.688	230.507	229.557	239.501	213.12			156	148	144	140	148	160	168	152
16	0.051207	221.473	201.115	184.726		231.784	187.618	170.146	213.922		166.52	233.385	206.162	185.102	223.638	234.588	198.362	222.428	238.136		215.988	234.777	212.211	191.509	223.422	210.532	237.82	206.231			152	152	152	128	148	152	148	132
20	0.089966	192	260	216	200	256	148	224								276	244	252	208	232	232	268	232								148	144	140	148	148	164	156	140
24	0.127384	220	228	192	168	224	72	208								260	224	232	216	236	184	236	192								140	152	136	136	144	152	136	136
28	0.184463	228	228	176	156	204	84	160								228	192	216	196	216	172	220	188
32	0.063194	192	132	164	120	180	88	120								192	160	180	164	180	148	196									152	136	136	120	128	140	132	132
Platelets (x10E12/L)
Weeks after Transplantation	Exact p value VF vs VF;IL-1β-/-	VF transplanted into IL-1β-/-														VF;IL-1β-/- transplanted into IL-1β-/-															WT transplanted into IL-1β-/-				IL-1β-/- transplanted into IL-1β-/-
4	0.804804	0.716767		0.793512	0.634125	0.873575	0.954501	0.86382	1.08469	1.05017	0.97535	0.638303	0.82	0.819283	0.676401	0.976131	0.93467	0.778114	0.649103	0.721465	0.740547	0.746151	0.773289		1.13868	1.03263	1.01907	0.772335	0.55464	0.687729	1.184	1.184	0.92	1.064	1.12	0.904	1.264	1.016
8	0.002417	1.16539	1.74946	1.94391	2.2094	1.14122	2.11703	2.17893	1.3254	1.66356	2.77066	1.68	1.17904	1.01558		0.993711	1.31797	1.09584	0.943004	0.981235	1.0019	0.939338	1.45301	1.12	1.71219	1.26332	0.891669	1.31718			1.12	1.188	1.388	1.34	1.392	1.02	1.46	1.128
12	0.00374	2.05306	5.67521	5.08006	10.7604	1.82595	3.77846	9.54047	3.14116	6.19648	7.5993	1.76454	2.51726	6.75386	2.1928	1.33787	3.04774	1.99779	1.62892	3.37273	1.59188	1.23021	4.10281	2.1	2.39109	2.50581	0.807905	2.20942			1.452	1.268	1.224	1.244	1.144	0.964	1.624	1.16
16	0.05086	2.46445	11.4228	9.0745		2.29797	4.5232	5.04167	7.20851		14.1566	2.40179	3.45671	10.2836	3.19131	1.29053	4.51698	3.56112	2.23086		2.40631	1.45242	5.93992	8.96401	3.38173	5.11855	0.971599	2.26494			1.368	1.364	1.236	1.112	1.084	0.984	1.32	0.98
20	0.210575	13.28	2.928	5.716	4.472	3.224	13.964	4.836								1.58	4.644	2.62	8.136	7.272	6.22	2.124	2.656								1.456	1.456	1.384	1.512	1.252	0.856	1.804	0.976
24	0.660045	5.06	3.192	5.856	3.56	4.436	3.92	7.664								2.136	5.188	3.988	8.068	6.18	9.732	2.404	4.9								1.34	1.524	1.516	1.54	1.112	1.344	1.656	1.28
28	0.415671	1.044	2.876	5.292	4.728	5.436	5.604	9.804								5.344	5.656	6.14	8.628	5.604	11.36	2.432	4.076
32	0.105707	5.88	3.416	4.916	5.308	6.884	5.048	9.976								9.436	6.396	8.516	5.736	5.8	11.276	7.8									1.532	1.888	1.452	1.596	1.212	1.08	1.596	1.092
Neutrophils (x10E9/L)
Weeks after Transplantation	Exact p value VF vs VF;IL-1β-/-	VF transplanted into IL-1β-/-														VF;IL-1β-/- transplanted into IL-1β-/-															WT transplanted into IL-1β-/-				IL-1β-/- transplanted into IL-1β-/-
4	0.004506	2.3578		3.14836	2.83068	3.20304	3.6871	4.6364	2.00287	2.29005	4.19117	2.33889	2.89197	6.01572	6.98452	1.68334	2.02102	0.818728	0.847172	0.880068	0.945996	3.68338	1.55853		2.72082	1.66388	1.58705	2.37858	4.00391	3.38331	0.28	0.32	0.32	1.28	0.72	0.56	0.36	0.24
8	9.7e-05	3.76415	8.62886	8.01961	9.47355	6.4517	8.09056	6.54	6.42243	6.63454	5.2522	6.04692	5.40983	4.21059		4.41616	3.68094	3.27144	2.24306	2.37314	5.87296	4.99473	3.82568	3.78	5.65972	3.96707	1.45292	3.8			0.2	0.2	0.36	0.36	0.28	0.4	0.4	0.4
12	0.051787	13.5302	25.3024	9.047	52.342	7.87592	34.5174	32.8163	11.4164	11.198	34.7579	15.2573	11.5072	43.2492	27.5745	33.2876	7.37658	13.3744	7.99663	5.69937	5.74662	5.62683	16.9592	33.9349	9.39743	9.59183	7.12983	23.3055			0.6	0.72	0.6	0.76	0.6	0.8	0.4	0.48
16	0.028702	14.765	23.2018	22.6958		8.68355	25.2116	55.6294	15.1583		85.7234	14.7854	19.4493	45.43	47.5455	19.199	10.2994	9.10768	18.2096		15.3785	7.03861	13.8744	31.7065	5.96714	13.7905	5.77129	30.8217			0.56	0.52	0.64	0.32	0.56	0.52	0.64	0.68
20	0.068551	16.16	29	82.2	87.08	21.88	22.88	67.72								16.96	20.12	12.44	40.68	27.96	10.76	14	42								0.56	0.52	1.2	1.36	0.56	0.6	0.24	0.96
24	0.074854	26.84	19.64	94.24	73.56	23.96	10.56	93.16								12.8	8.28	13.84	54.28	28.52	9.28	16.8	27.96								0.68	0.32	1.2	1	1.44	1.8	1.16	0.84
28	0.050199	10.88	27.84	25.88	49.16	25.24	38.28	90.64								11.96	22.04	16.92	38.48	10.28	9.76	14.68	12.56
32	0.08571	3.6	23.84	74.4	48.48	24.2	2.4	68.2								12.8	19.12	17.6	5.32	23.08	12.88	5.8									0.4	0.44	0.44	0.24	0.16	0.32	0.2	0.48
RBCs (x10E12/L)
Weeks after Transplantation	Exact p value VF vs VF;IL-1β-/-	VF transplanted into IL-1β-/-														VF;IL-1β-/- transplanted into IL-1β-/-															WT transplanted into IL-1β-/-				IL-1β-/- transplanted into IL-1β-/-
4	0.02226	15.608		15.6848	16.9822	16.5028	15.2562	15.6688	15.8384	15.7664	16.1132	15.6669	15.2898	14.9401	16.5665	14.2611	14.2431	16.095	15.578	14.8663	15.4797	16.1939	15.9339		15.0161	14.4899	15.4489	14.882	15.489	15.6964	11	11.08	10.28	9.76	10.2	8.88	10.2	10.4
8	0.001837	19.3977	18.2911	17.9081	18.336	18.5225	18.2595	19.4829	16.8171	17.9727	17.5601	18.8178	18.9335	18.3722		15.7885	15.9318	17.9384	18.4099	17.1359	18.3112	17.3487	17.6722	17.3696	15.8581	16.7606	18.1829	17.22			10.64	10	11.08	10.72	12	11.96	11.2	10.44
12	0.349912	17.5294	16.8674	18.3147	15.9773	17.3128	20.7626	19.8485	17.6045	16.8845	17.6937	17.8355	21.5138	17.6357	19.1171	16.9631	16.0238	17.3482	18.1292	16.1985	16.9136	17.8652	17.4463	20.1705	16.766	16.7521	17.4536	21.3082			11.6	10.96	10.68	10.44	11.04	12.28	12.28	10.84
16	0.958884	15.5082	14.6224	16.5764		16.0158	18.6401	16.6279	15.3523		13.8171	16.2762	17.1115	14.5718	16.3916	15.8135	13.2448	15.089	17.21		14.0696	15.9671	14.8081	17.4817	15.5074	15.4447	16.7463	19.741			11.32	11.2	10.92	9.56	10.76	11.36	10.6	9.4
20	0.93552	18.08	18.56	21.68	18.24	17.92	11.6	16.84								17.96	16.24	16.64	14.56	18.88	16.16	18.6	22.36								11.04	10.8	10.56	11.24	11.04	12.92	11.72	9.96
24	0.690329	19.24	16.4	20.28	15.48	15.32	5.52	16.6								16.64	14.92	15.24	15.36	17.76	13	17.12	20.52								10.08	11.16	10.04	10.16	10.92	11.24	10.08	9.76
28	0.741342	17.64	16.28	18.52	14.24	14.52	7.2	12.96								15.52	13.16	14.56	13.88	15.2	12.12	15.88	19.8
32	0.996338	13.16	11.4	17.6	13.24	13.64	8.28	10.16								13.56	11.68	12.12	11.64	12.44	11.2	14.8									11.2	10.36	10.04	9.4	9.72	10.36	9.68	9.24
Lymphocytes (x10E9/L)
Weeks after Transplantation	Exact p value VF vs VF;IL-1β-/-	VF transplanted into IL-1β-/-														VF;IL-1β-/- transplanted into IL-1β-/-															WT transplanted into IL-1β-/-				IL-1β-/- transplanted into IL-1β-/-
4	0.001378	8.3675		6.89978	12.2547	15.611	17.5015	18.5754	9.88706	8.67265	8.77733	11.2253	11.6712	7.0656	6.0862	6.50918	5.90996	3.67447	2.99368	3.87875	2.98432	3.68999	5.14726		3.50092	8.37502	6.1237	10.3647	14.0981	5.942	4.04	6.28	7.52	9.44	7.96	6.76	7.68	3.16
8	0.195352	13.9184	8.78378	13.4002	13.6948	14.8011	25.7474	21.4595	9.18767	11.0728	20.5568	17.0084	13.5533	18.7974		14.9971	12.8452	13.1319	10.9343	10.6453	9.88301	9.7648	10.7483	12.4501	15.3575	15.1088	9.436	25.3143			2.76	4.8	12.08	11.36	3.04	16.84	12.92	13.28
12	0.012466	14.9783	22.6127	24.0947	23.9721	19.5508	28.8386	42.042	12.0858	12.981	20.7912	16.0096	14.9972	30.835	25.3614	17.5183	18.4323	12.0418	19.134	11.5307	12.8278	13.0258	16.2122	13.5728	12.8119	12.346	11.167	26.886			13.84	22.04	21.84	19.88	17.68	21.04	28.84	26.72
16	0.017927	14.7902	48.7215	31.863		24.261	57.5329	67.9008	17.6585		34.1946	17.7465	11.5228	49.7161	25.1713	35.3999	13.8707	13.0064	13.2733		13.6998	13.5827	29.1199	18.1588	19.2717	11.4477	14.0244	28.2658			14.36	12.68	21.84	19.32	20.32	18.8	18.92	13.88
20	0.037039	38.68	21.84	47.2	55.28	17.2	68.72	30.16								41.2	14.48	13.48	19.32	15.44	15.2	23.72	34.6								14.96	14.92	14.6	15.44	21.28	6.56	4.36	21.24
24	0.143199	36.8	25.24	47	65.48	19.56	96.52	48.88								42.4	33.96	18.84	21.72	17.12	18.16	39.4	60.4								12.2	14.84	18.72	17.48	18.6	25.08	22.08	15.48
28	0.343015	39.32	22.32	106.16	51.16	19.2	43.2	56.16								47.48	20.04	17.76	35	35.64	23.6	37.2	72.68
32	0.574231	18.8	16.2	74.6	33.64	21.04	26.16	66.96								37.36	22.96	21.52	52.12	11.56	22.16	46.52									6.84	8.76	7.04	7.8	5.52	7.8	6.2	5.52
Monocytes (x10E9/L)
Weeks after Transplantation	Exact p value VF vs VF;IL-1β-/-	VF transplanted into IL-1β-/-														VF;IL-1β-/- transplanted into IL-1β-/-															WT transplanted into IL-1β-/-				IL-1β-/- transplanted into IL-1β-/-
4	0.174312	0.179136		0.24368	0.497216	0.62668	0.356	0.723512	0.384044	0.454184	0.219276	0.2835	0.274492	0.20272	0.208336	0.196308	0.234764	0.274	0.275	0.23694	0.277	0.201104	0.207112		0.131576	0.190856	0.278	0.63494	0.278116	0.458004	0.48	0.76	0.8	0.48	0.24	1.12	1.04	0.48
8	0.438406	0.826532	0.264148	0.489864	0.290056	0.367968	1.20962	0.625976	0.219612	0.36888	0.614148	0.3583	0.449596	0.520796		0.549568	0.314228	0.393888	0.3613	0.214412	0.336472	0.217164	0.320424	0.518188	0.663248	0.548468	0.438	0.81518			0.2	0.4	0.68	0.72	0.32	0.92	0.24	1.04
12	0.005914	0.73436	0.864844	1.14428	1.97186	0.78858	1.91089	2.559	0.743596	0.96606	1.37398	0.30872	0.6387	2.81114	1.33389	0.509452	0.400156	0.406636	0.755844	0.416368	0.612	0.421156	0.452092	1.33657	0.483648	0.484732	0.334212	1.34223			0.16	0.16	0.24	0.16	0.24	0.36	0.76	1.24
16	0.168454	0.498816	0.104256	1.48374		1.30786	3.41659	3.8742	1.12628		2.6253	0.803616	0.487412	1.47779	1.38531	2.03422	0.4608	0.479888	0.999924		0.878768	0.279972	1.60433	1.64114	0.952776	0.510556	0.499588	1.73636			0.28	0.12	0.24	0.48	0.24	0.12	0.2	0.44
20	0.034705	2.568	0.84	3.32	4.04	0.64	4.72	1.8								1.96	0.6	0.48	1.16	1.16	0.8	0.92	2.16								1.04	0.44	0.16	0.16	0.12	0.16	0.08	0.48
24	0.143497	0.92	0.52	3.44	0.92	0.68	2.72	3.16								1.12	0.68	0.44	1.36	1	0.56	0.88	2								0.12	0.96	0.12	0.2	0.16	0.12	0.24	0.28
28	0.513043	0.16	0.72	2.96	1.72	0.76	2.08	2.84								1.8	0.8	0.56	1.4	1.08	0.68	0.88	3
32	0.105859	0.28	0.72	2.4	2	0.68	6.88	2.36								0.8	0.64	0.44	0.88	0.68	0.8	0.68									0.08	0.24	0.24	0.56	0.52	0.12	0.04	0.12

[truncated: 49 more sheets: Figure 4e, Figure 4f, Figure 5b, Figure 5c, Figure 5d, Figure 5e, Figure 5f, Figure 5g, Figure 6b, Figure 6c, Figure 6d, Figure 6e, Figure 6f, Figure 6g, Figure 6h, Figure 6i, Supp. Figure 1a, Supp. Figure 1b, Supp. Figure 1c, Supp. Figure 2b …]
